# Supplementary material for: Aggregation Condition–Structure Relationship of Mouse Prion Protein Fibrils
Source: Int J Mol Sci. 2021 Sep 6;22(17):9635. doi: 10.3390/ijms22179635 (PMC8431800; doi:10.3390/ijms22179635)
Supplement: Supplementary file 1 [file ijms-22-09635-s001.zip]

Archive with 1 entries (1 files):
- ijms-1366001-supplementary.pdf
